# Supplementary material for: A new Chinese species of Eostrobilops Pilsbry, 1927 with a checklist of Eostrobilops and Enteroplax Gude, 1897 species (Gastropoda, Pulmonata, Strobilopsidae)
Source: Zookeys. 2015 Jun 17;(508):85–95. doi: 10.3897/zookeys.508.10004 (PMC4492207; doi:10.3897/zookeys.508.10004)
Supplement: XML Treatment for Eostrobilops [file zookeys.508.10004-treatment1.xml]

<!DOCTYPE tp:taxon-treatment
  PUBLIC "-//TaxonX//DTD Taxonomic Treatment Publishing DTD v0 20100105//EN" "tax-treatment-NSO.dtd">
<tp:taxon-treatment xmlns:tp="http://www.plazi.org/taxpub"><tp:treatment-meta><kwd-group><label>Taxon classification</label><kwd><named-content content-type="kingdom">Animalia</named-content></kwd><kwd><named-content content-type="order">Pulmonata</named-content></kwd><kwd><named-content content-type="family">Strobilopsidae</named-content></kwd></kwd-group><mixed-citation publication-type="journal"><person-group><name><surname>Páll-Gergely</surname><given-names>Barna</given-names></name><name><surname>Hunyadi</surname><given-names>András</given-names></name><name><surname>Asami</surname><given-names>Takahiro</given-names></name></person-group><article-title>A new Chinese species of <italic><tp:taxon-name><tp:taxon-name-part taxon-name-part-type="genus">Eostrobilops</tp:taxon-name-part></tp:taxon-name></italic> Pilsbry, 1927 with a checklist of <italic><tp:taxon-name><tp:taxon-name-part taxon-name-part-type="genus">Eostrobilops</tp:taxon-name-part></tp:taxon-name></italic> and <italic><tp:taxon-name><tp:taxon-name-part taxon-name-part-type="genus">Enteroplax</tp:taxon-name-part></tp:taxon-name></italic> Gude, 1897 species (<tp:taxon-name><tp:taxon-name-part taxon-name-part-type="class">Gastropoda</tp:taxon-name-part></tp:taxon-name>, <tp:taxon-name><tp:taxon-name-part taxon-name-part-type="order">Pulmonata</tp:taxon-name-part></tp:taxon-name>, <tp:taxon-name><tp:taxon-name-part taxon-name-part-type="family">Strobilopsidae</tp:taxon-name-part></tp:taxon-name>)</article-title><source>Zookeys</source><day>17</day><month>6</month><year>2015</year><volume>2015</volume><issue>508</issue><fpage>85</fpage><lpage>95</lpage><pub-id pub-id-type="doi">10.3897/zookeys.508.10004</pub-id></mixed-citation></tp:treatment-meta><tp:nomenclature><label>Genus</label><tp:taxon-name>
                            <tp:taxon-name-part taxon-name-part-type="genus">Eostrobilops</tp:taxon-name-part>
                        </tp:taxon-name><tp:taxon-authority>Pilsbry, 1927</tp:taxon-authority><tp:nomenclature-citation-list><tp:nomenclature-citation><tp:taxon-name><tp:taxon-name-part taxon-name-part-type="genus">Eostrobilops</tp:taxon-name-part></tp:taxon-name><comment> Pilsbry 1927 (as a section of <italic><tp:taxon-name><tp:taxon-name-part taxon-name-part-type="genus">Strobilops</tp:taxon-name-part></tp:taxon-name></italic>), Manual of Conchology, Second Series, 28: 42.</comment></tp:nomenclature-citation></tp:nomenclature-citation-list></tp:nomenclature><tp:treatment-sec sec-type="Type species"><title>Type species.</title><p><italic><tp:taxon-name><tp:taxon-name-part taxon-name-part-type="genus">Strobilops</tp:taxon-name-part> <tp:taxon-name-part taxon-name-part-type="species">hirasei</tp:taxon-name-part></tp:taxon-name></italic> Pilsbry, 1908, by original designation.</p><!--PageBreak--></tp:treatment-sec></tp:taxon-treatment>
