# Supplementary material for: A new Chinese species of Eostrobilops Pilsbry, 1927 with a checklist of Eostrobilops and Enteroplax Gude, 1897 species (Gastropoda, Pulmonata, Strobilopsidae)
Source: Zookeys. 2015 Jun 17;(508):85–95. doi: 10.3897/zookeys.508.10004 (PMC4492207; doi:10.3897/zookeys.508.10004)
Supplement: XML Treatment for Eostrobilops humicolus [file zookeys.508.10004-treatment2.xml]

<!DOCTYPE tp:taxon-treatment
  PUBLIC "-//TaxonX//DTD Taxonomic Treatment Publishing DTD v0 20100105//EN" "tax-treatment-NSO.dtd">
<tp:taxon-treatment xmlns:tp="http://www.plazi.org/taxpub"><tp:treatment-meta><kwd-group><label>Taxon classification</label><kwd><named-content content-type="kingdom">Animalia</named-content></kwd><kwd><named-content content-type="order">Pulmonata</named-content></kwd><kwd><named-content content-type="family">Strobilopsidae</named-content></kwd></kwd-group><mixed-citation publication-type="journal"><person-group><name><surname>Páll-Gergely</surname><given-names>Barna</given-names></name><name><surname>Hunyadi</surname><given-names>András</given-names></name><name><surname>Asami</surname><given-names>Takahiro</given-names></name></person-group><article-title>A new Chinese species of <italic><tp:taxon-name><tp:taxon-name-part taxon-name-part-type="genus">Eostrobilops</tp:taxon-name-part></tp:taxon-name></italic> Pilsbry, 1927 with a checklist of <italic><tp:taxon-name><tp:taxon-name-part taxon-name-part-type="genus">Eostrobilops</tp:taxon-name-part></tp:taxon-name></italic> and <italic><tp:taxon-name><tp:taxon-name-part taxon-name-part-type="genus">Enteroplax</tp:taxon-name-part></tp:taxon-name></italic> Gude, 1897 species (<tp:taxon-name><tp:taxon-name-part taxon-name-part-type="class">Gastropoda</tp:taxon-name-part></tp:taxon-name>, <tp:taxon-name><tp:taxon-name-part taxon-name-part-type="order">Pulmonata</tp:taxon-name-part></tp:taxon-name>, <tp:taxon-name><tp:taxon-name-part taxon-name-part-type="family">Strobilopsidae</tp:taxon-name-part></tp:taxon-name>)</article-title><source>Zookeys</source><day>17</day><month>6</month><year>2015</year><volume>2015</volume><issue>508</issue><fpage>85</fpage><lpage>95</lpage><pub-id pub-id-type="doi">10.3897/zookeys.508.10004</pub-id></mixed-citation></tp:treatment-meta><tp:nomenclature><tp:taxon-name>
                            <tp:taxon-name-part taxon-name-part-type="genus">Eostrobilops</tp:taxon-name-part>
                            <tp:taxon-name-part taxon-name-part-type="species">humicolus</tp:taxon-name-part>
                            <object-id xmlns:xlink="http://www.w3.org/1999/xlink" content-type="zoobank" xlink:type="simple">http://zoobank.org/AE9A1A96-A8F8-4E94-B5E7-45A6452ADC20</object-id>
                        </tp:taxon-name><tp:taxon-authority>Páll-Gergely &amp; Hunyadi</tp:taxon-authority><tp:taxon-status xmlns:xlink="http://www.w3.org/1999/xlink" xlink:type="simple">sp. n.</tp:taxon-status></tp:nomenclature><tp:treatment-sec sec-type="Material"><title>Material.</title><p>China, Guangxi (广西), Hechi Shi (河池市), Tiane Xian (天峨県), Qimu Xiang (豈暮郷), road junction toward Lahaoyan (拉号岩), cliff overlooking a memorial, 600 m, <named-content xmlns:xlink="http://www.w3.org/1999/xlink" content-type="dwc:verbatimCoordinates" xlink:type="simple">24°51.130'N, 107°11.670'E</named-content>, leg. Hunyadi, 12.09.2013., HNHM 99419 (holotype, Figure <xref ref-type="fig" rid="F1">1A–C</xref>), HNHM 99420 (paratype, Figure <xref ref-type="fig" rid="F1">1D–E</xref> and <xref ref-type="fig" rid="F2">2</xref>), HA/5 paratypes.</p><fig id="F1" position="float" orientation="portrait"><label>Figure 1.</label><caption><p>SEM images of <italic><tp:taxon-name><tp:taxon-name-part taxon-name-part-type="genus">Eostrobilops</tp:taxon-name-part> <tp:taxon-name-part taxon-name-part-type="species">humicolus</tp:taxon-name-part></tp:taxon-name></italic> sp. n. <bold>A–C</bold> holotype <bold>D–E</bold> paratype1 <bold>F</bold> paratype2.</p></caption><graphic xmlns:xlink="http://www.w3.org/1999/xlink" xlink:href="zookeys-508-085-g001.jpg" position="float" orientation="portrait" xlink:type="simple" id="oo_45254.jpg"/></fig><fig id="F2" position="float" orientation="portrait"><label>Figure 2.</label><caption><p>Drawing showing the lamellae and folds of <italic><tp:taxon-name><tp:taxon-name-part taxon-name-part-type="genus">Eostrobilops</tp:taxon-name-part> <tp:taxon-name-part taxon-name-part-type="species">humicolus</tp:taxon-name-part></tp:taxon-name></italic> sp. n. (paratype specimen, same as on Fig. <xref ref-type="fig" rid="F1">1D–E</xref>). Black lines: basal folds; grey lines: parietal and infraparietal lamellae. Dotted line indicates the supposed position of the parietal callus.</p></caption><graphic xmlns:xlink="http://www.w3.org/1999/xlink" xlink:href="zookeys-508-085-g002.jpg" position="float" orientation="portrait" xlink:type="simple" id="oo_45255.jpg"/></fig></tp:treatment-sec><tp:treatment-sec sec-type="Diagnosis"><title>Diagnosis.</title><p>A small <italic><tp:taxon-name><tp:taxon-name-part taxon-name-part-type="genus">Eostrobilops</tp:taxon-name-part></tp:taxon-name></italic> species with a strongly ribbed dorsal surface, an infraparietal lamella not reaching the callus, and long basal folds.</p></tp:treatment-sec><tp:treatment-sec sec-type="Description"><title>Description.</title><p>Shell small, light brown (only one shell in type material had original colour); trochiform, rather domed above, almost flat ventrally (umbilical side), periphery rounded, very slightly keeled, suture rather deep; 4.75 (n = 3) slowly expanding whorls, protoconch approximately 1.5 whorls; virtually smooth but with weak microscopic pits arranged in irregular radial lines; teleoconch irregularly ribbed; ribs strong dorsally, very weak ventrally (except for inside the umbilicus); spiral structure entirely lacking; umbilicus narrow; inner margin of the whorls exposed in umbilicus irregularly crenulated; aperture semilunar and oblique; peristome slightly thickened and slightly reflexed; parietal callus weak; parietal and infraparietal lamellae well-developed, although the infraparietal does not extend to the peristome; a low interparietal lamella deeply situated, not visible from aperture; three long basal folds and one short columellar lamella; basal folds visible in one specimen with a fresh, translucent shell only (Figs <xref ref-type="fig" rid="F1">1D–E</xref>, <xref ref-type="fig" rid="F2">2</xref>). However, this specimen was broken and the fold length can only be estimated (ca. a minimum of a quarter whorl).</p></tp:treatment-sec><tp:treatment-sec sec-type="Differential diagnosis"><title>Differential diagnosis.</title><p>Both <italic><tp:taxon-name><tp:taxon-name-part taxon-name-part-type="genus">Eostrobilops</tp:taxon-name-part> <tp:taxon-name-part taxon-name-part-type="species">hirasei</tp:taxon-name-part></tp:taxon-name></italic> and <italic><tp:taxon-name><tp:taxon-name-part taxon-name-part-type="genus">Eostrobilops</tp:taxon-name-part> <tp:taxon-name-part taxon-name-part-type="species">nipponica</tp:taxon-name-part></tp:taxon-name></italic> are much larger than the new species, they have a more rounded body whorl, wider umbilicus, and weaker dorsal sculpture. <italic><tp:taxon-name><tp:taxon-name-part taxon-name-part-type="genus">Eostrobilops</tp:taxon-name-part> <tp:taxon-name-part taxon-name-part-type="species">coreana</tp:taxon-name-part></tp:taxon-name></italic> is larger and flatter than <italic><tp:taxon-name><tp:taxon-name-part taxon-name-part-type="genus">Eostrobilops</tp:taxon-name-part> <tp:taxon-name-part taxon-name-part-type="species">humicolus</tp:taxon-name-part></tp:taxon-name></italic> sp. n., has a weaker dorsal sculpture, both of its parietal lamellae extend to the peristome, and has a shorter basal folds. <italic><tp:taxon-name><tp:taxon-name-part taxon-name-part-type="genus">Eostrobilops</tp:taxon-name-part> <tp:taxon-name-part taxon-name-part-type="species">kanjiokuboi</tp:taxon-name-part></tp:taxon-name></italic> is similar to <italic><tp:taxon-name><tp:taxon-name-part taxon-name-part-type="genus">Eostrobilops</tp:taxon-name-part> <tp:taxon-name-part taxon-name-part-type="species">humicolus</tp:taxon-name-part></tp:taxon-name></italic> sp. n. by having a strongly ribbed dorsal surface and long basal folds, but differs in the larger size, wider umbilicus, and the serrated lamellae (not serrated in <italic><tp:taxon-name><tp:taxon-name-part taxon-name-part-type="genus">Eostrobilops</tp:taxon-name-part> <tp:taxon-name-part taxon-name-part-type="species">humicolus</tp:taxon-name-part></tp:taxon-name></italic> sp. n.); the infraparietal lamella extends to the callus (not in <italic><tp:taxon-name><tp:taxon-name-part taxon-name-part-type="genus">Eostrobilops</tp:taxon-name-part> <tp:taxon-name-part taxon-name-part-type="species">humicolus</tp:taxon-name-part></tp:taxon-name></italic> sp. n.), and has a long palatal fold, which is lacking in the new species. <italic><tp:taxon-name><tp:taxon-name-part taxon-name-part-type="genus">Eostrobilops</tp:taxon-name-part> <tp:taxon-name-part taxon-name-part-type="species">diodontina</tp:taxon-name-part></tp:taxon-name></italic> is slightly larger (D = 2.88, H = 1.75 mm), has more elevated parietal and infraparietal lamellae, and both lamellae attain the peristome. Moreover, <italic><tp:taxon-name><tp:taxon-name-part taxon-name-part-type="genus">Eostrobilops</tp:taxon-name-part> <tp:taxon-name-part taxon-name-part-type="species">diodontina</tp:taxon-name-part></tp:taxon-name></italic> has shorter basal folds. <italic><tp:taxon-name><tp:taxon-name-part taxon-name-part-type="genus">Eostrobilops</tp:taxon-name-part> <tp:taxon-name-part taxon-name-part-type="species">infrequens</tp:taxon-name-part></tp:taxon-name></italic> has a more elevated spire than <italic><tp:taxon-name><tp:taxon-name-part taxon-name-part-type="genus">Eostrobilops</tp:taxon-name-part> <tp:taxon-name-part taxon-name-part-type="species">humicolus</tp:taxon-name-part></tp:taxon-name></italic> sp. n., a stronger callus, a narrower umbilicus and shorter basal folds. The spire of <italic><tp:taxon-name><tp:taxon-name-part taxon-name-part-type="genus">Eostrobilops</tp:taxon-name-part> <tp:taxon-name-part taxon-name-part-type="species">triptychus</tp:taxon-name-part></tp:taxon-name></italic> is higher, it has more angulate periphery, thicker peristome and shorter basal folds.</p></tp:treatment-sec><tp:treatment-sec sec-type="Measurements"><title>Measurements</title><p>(in mm): D = 2.3–2.4, H = 1.45–1.5 (n = 2).</p></tp:treatment-sec><tp:treatment-sec sec-type="Etymology"><title>Etymology.</title><p>From Latin (‘humicolus’ = soil-dwelling), in reference to the fact that this species was found in soil samples.</p><!--PageBreak--></tp:treatment-sec><tp:treatment-sec sec-type="Ecology"><title>Ecology.</title><p>No living specimens have been found. The empty shells were collected from a soil sample. <italic><tp:taxon-name><tp:taxon-name-part taxon-name-part-type="genus">Eostrobilops</tp:taxon-name-part> <tp:taxon-name-part taxon-name-part-type="species">humicolus</tp:taxon-name-part></tp:taxon-name></italic> sp. n. probably lives under stones and dead leaves on the soil.</p></tp:treatment-sec><tp:treatment-sec sec-type="Type locality"><title>Type locality.</title><p>China, Guangxi (广西), Hechi Shi (河池市), Tiane Xian (天峨県), Qimu Xiang (豈暮郷), road junction toward Lahaoyan (拉号岩), cliff overlooking a memorial, 600 m, <named-content xmlns:xlink="http://www.w3.org/1999/xlink" content-type="dwc:verbatimCoordinates" xlink:type="simple">24°51.130'N, 107°11.670'E</named-content>.</p></tp:treatment-sec><tp:treatment-sec sec-type="Distribution"><title>Distribution.</title><p>Known from the type locality only.</p><!--PageBreak--></tp:treatment-sec></tp:taxon-treatment>
